# Supplementary material for: Separation of α-Lactalbumin Enriched Fraction from Bovine Native Whey Concentrate by Combining Membrane and High-Pressure Processing
Source: Foods. 2023 Jan 19;12(3):480. doi: 10.3390/foods12030480 (PMC9914712; doi:10.3390/foods12030480)
Supplement: Supplementary file 1 [file foods-12-00480-s001.zip]

Archive with 1 entries (1 files):
- foods-2143772-supplementary.pdf
